# Supplementary material for: From Brain Lobes to Neurons: Navigating the Brain Using Advanced 3D Modeling and Visualization Tools
Source: J Imaging. 2025 Sep 1;11(9):298. doi: 10.3390/jimaging11090298 (PMC12470745; doi:10.3390/jimaging11090298)
Supplement: Supplementary file 1 [file jimaging-11-00298-s001.zip]

Archive with 1 entries (1 files):
- jimaging-3786501-supplementary.pdf
